# Supplementary material for: Vertical Transmission at the Pathogen-Symbiont Interface: Serratia symbiotica and Aphids
Source: mBio. 2021 Apr 20;12(2):e00359-21. doi: 10.1128/mBio.00359-21 (PMC8092240; doi:10.1128/mBio.00359-21)
Supplement: TABLE S1 [file mBio.00359-21-st001.xlsx]

## Sheet: Table S1A - GenomeList
Organism	Strain	Assembly	Size (Mb)	GC%	Clade	Serratia marker genes (985)	Host species	Lifestyle	Reference
Serratia symbiotica	PCOLA-89S	GCA_011754095.1	1.6575	51.7	A	659 (66.9%)	Periphyllus acericola	Co-obligate	10.1016/j.cub.2020.03.011
Serratia symbiotica	PERIS-14S	GCA_011754105.1	1.53505	48.7	A	599 (60.8%)	Periphyllus aceris	Co-obligate	10.1016/j.cub.2020.03.011
Serratia symbiotica	PLYR-94S	GCA_011754195.1	2.58024	51.7	A	779 (79.1%)	Periphyllus lyropictus	Co-obligate	10.1016/j.cub.2020.03.011
Serratia symbiotica	CWBI-2.3T	GCA_000821185.1	3.58175	52.1	A	870 (88.3%)	Aphis fabae	Gut pathogen	10.1128/genomeA.00767-14
Serratia symbiotica	Apa8A1	GCA_009831785.1	3.23211	51.9	A	878 (89.1%)	Aphis passeriniana	Gut pathogen	10.1128/MRA.01579-19
Serratia symbiotica	24.1	GCA_009831665.1	3.08909	51.4	A	877 (89.0%)	Aphis fabae	Gut pathogen	10.1128/MRA.01579-19
Serratia symbiotica	HB1	This publication	3.19	51.9	A	879 (89.2%)	Aphis gossypii	Gut pathogen	This publication
Serratia symbiotica	AURT-53S	GCA_011754115.1	2.03092	51.6	A	657 (66.7%)	Aphis urticata	Vertically-transmitted mutualist	10.1016/j.cub.2020.03.011
Serratia symbiotica	MCAR-56S	GCA_011754235.1	2.1739	52.5	A	758 (77.0%)	Microlophium carnosum	Vertically-transmitted mutualist	10.1016/j.cub.2020.03.011
Serratia symbiotica	IS	GCA_008370165.1	2.81896	51.8861	A	828 (84.1%)	Acyrthosiphon pisum	Vertically-transmitted mutualist	10.1128/MRA.00272-19
Serratia symbiotica	Tucson	GCA_000186485.2	2.78922	51.7	A	816 (82.8%)	Acyrthosiphon pisum	Vertically-transmitted mutualist	10.1093/gbe/evr002
Serratia symbiotica	SCt-VLC	GCA_900002265.1	2.50033	52.1	A	762 (77.4%)	Cinara tujafilina	Co-obligate	10.1093/gbe/evu133
Serratia symbiotica	SeCistrobi	GCA_900380265.1	2.43681	40.2777	B	449 (45.6%)	Cinara strobi	Co-obligate	10.1093/gbe/evy173
Serratia symbiotica	Cinara cedri	GCA_000238975.1	1.76276	29.2	B	466 (47.3%)	Cinara cedri	Co-obligate	10.1371/journal.pgen.1002357
Serratia symbiotica	STs	GCA_900016775.1	0.650317	20.9	B	351 (35.6%)	Tuberolachnus salignus	Co-obligate	10.1093/gbe/evw085
Serratia symbiotica	SCifornacula	GCA_900155695.1	1.15994	32.2	B	448 (45.5%)	Cinara fornacula	Co-obligate	10.1111/mec.13910
Serratia sp.	3ACOL1	GCA_003668775.1	5.87661	53.8
Serratia sp.	P2ACOL2	GCA_003691565.1	5.59042	55.3
Serratia sp.	1D1416	GCA_003641105.1	5.55205	59.6
Serratia sp.	AS12	GCA_000214195.1	5.44301	56
Serratia sp.	AS13	GCA_000214805.1	5.44255	56
Serratia sp.	SSNIH1	GCA_002935055.1	5.38859	59.114
Serratia sp.	FS14	GCA_000695995.1	5.24988	59.5
Serratia sp.	NGAS9	GCA_009905295.1	5.15501	59.4
Serratia sp.	LS-1	GCA_003719595.1	5.12927	59.6
Serratia sp.	YD25	GCA_001642805.2	5.11764	59.6
Serratia sp.	KUDC3025	GCA_009817885.1	5.09805	58
Serratia sp.	SCBI	GCA_000747565.1	5.1019	59.6381
Serratia sp.	MYb239	GCA_002966855.1	4.98652	57.9
Serratia sp.	ATCC 39006	GCA_000463345.3	4.97176	49.3
Serratia sp.	FGI94	GCA_000330865.1	4.85822	58.9
Serratia sp.	FDAARGOS_506	GCA_003812745.1	4.86275	59.3196
Serratia marcescens	Db11	GCA_000513215.1	5.1138	59.5
Serratia marcescens	CAV1761	GCA_003146705.1	5.89686	58.4529
Serratia marcescens	CAV1492	GCA_001022215.1	5.8284	58.6287
Serratia marcescens	AR_0027	GCA_002947235.1	5.49552	59.6226
Serratia marcescens	B3R3	GCA_001417865.2	5.59489	59.0349
Serratia marcescens	1140-	GCA_009909385.1	5.53512	59.6002
Serratia marcescens	3024	GCA_009909365.1	5.53494	59.6001
Serratia marcescens	C110	GCA_009909425.1	5.53386	59.6001
Serratia marcescens	E28	GCA_008931425.1	5.76344	58.7363
Serratia marcescens	2838	GCA_009909405.1	5.52254	59.5999
Serratia marcescens	WVU-005	GCA_006711145.1	5.52081	59.0411
Serratia marcescens	UMH5	GCA_002220635.1	5.45786	59.4653
Serratia marcescens	95	GCA_003031545.1	5.63826	58.5824
Serratia marcescens	4201	GCA_009909345.1	5.4288	59.2937
Serratia marcescens	WVU-007	GCA_006711405.1	5.32503	59.6
Serratia marcescens	WVU-010	GCA_006716825.1	5.325	59.6
Serratia marcescens	WVU-009	GCA_006716725.1	5.38714	59.4383
Serratia marcescens	AR_0091	GCA_002996885.1	5.30954	59.7
Serratia marcescens	UMH2	GCA_002220515.1	5.30863	59.4
Serratia marcescens	WVU-004	GCA_006711125.1	5.30745	59.7
Serratia marcescens	WVU-002	GCA_006842785.1	5.30741	59.7
Serratia marcescens	UMH3	GCA_002220655.1	5.30096	59.7
Serratia marcescens	BWH-35	GCA_003031645.1	5.51393	58.695
Serratia marcescens	AR_0099	GCA_002997125.1	5.28483	59.7
Serratia marcescens	N10A28	GCA_009834305.1	5.27634	59.8
Serratia marcescens	WVU-008	GCA_006711525.1	5.2717	59.7
Serratia marcescens	FDAARGOS_65	GCA_000783915.2	5.24842	59.9
Serratia marcescens	WW4	GCA_000336425.1	5.2447	59.5927
Serratia marcescens	WVU-006	GCA_006711245.1	5.23307	59.5
Serratia marcescens	SM39	GCA_000828775.1	5.32602	59.7258
Serratia marcescens	UMH11	GCA_002220575.1	5.22172	59.3
Serratia marcescens	UMH10	GCA_002220695.1	5.22171	59.3
Serratia marcescens	SER00094	GCA_011769885.1	5.21737	59.5
Serratia marcescens	SmUNAM836	GCA_001294565.1	5.23337	59.8174
Serratia marcescens	UMH12	GCA_002220595.1	5.19681	59.3
Serratia marcescens	UMH6	GCA_002220675.1	5.19291	59.5
Serratia marcescens	UMH7	GCA_002220715.1	5.36365	59.209
Serratia marcescens	AR_0124	GCA_003071565.1	5.18028	59.9
Serratia marcescens	UMH8	GCA_002220535.1	5.15514	59.6
Serratia marcescens	ATCC 274	GCA_009936295.1	5.14853	59.5
Serratia marcescens	SGAir0764	GCA_003182655.1	5.2192	59.4194
Serratia marcescens	AR_0123	GCA_003071605.1	5.14094	59.9
Serratia marcescens	AR_0131	GCA_003204075.1	5.14094	59.9
Serratia marcescens	AR_0121	GCA_003071625.1	5.14092	59.9
Serratia marcescens	AR_0122	GCA_003204405.1	5.14091	59.9
Serratia marcescens	AR_0130	GCA_003071585.1	5.13882	59.5
Serratia marcescens	RSC-14	GCA_001280365.1	5.12703	59.6
Serratia marcescens	U36365	GCA_001672055.1	5.12587	59.7
Serratia marcescens	SMB2099	GCA_900029885.1	5.12309	60
Serratia marcescens	1602	GCA_009858195.1	5.1655	59.9156
Serratia marcescens	BP2	GCA_011602465.1	5.08839	59.8
Serratia marcescens	N4-5	GCA_003355135.1	5.08556	59.6647
Serratia marcescens	AS-1	GCA_003967055.1	5.17603	59.5034
Serratia marcescens	332	GCA_003186475.1	5.05946	59.4
Serratia marcescens	UMH1	GCA_002220615.1	5.12968	59.4341
Serratia marcescens	UMH9	GCA_002220555.1	5.02459	60.2
Serratia plymuthica	NCTC12961	GCA_900478125.1	5.34814	55.9
Serratia plymuthica	3Rp8	GCA_001663115.1	5.54604	56.1
Serratia plymuthica	PRI-2c	GCA_000261045.2	5.47469	55.7
Serratia plymuthica	S13	GCA_000438825.1	5.46731	56.2
Serratia plymuthica	AS9	GCA_000214235.1	5.44288	56
Serratia plymuthica	3Re4-18	GCA_001663135.1	5.43957	56.2
Serratia plymuthica	NCTC8015	GCA_900637965.1	5.33349	55.7
Serratia plymuthica	4Rx13	GCA_000176835.2	5.40373	56.0879
Serratia plymuthica	NCTC8900	GCA_900635625.1	5.32285	55.8
Serratia fonticola	DSM 4576	GCA_001006005.1	6.00051	53.6
Serratia fonticola	NCTC13193	GCA_900638145.1	5.83106	53.7
Serratia fonticola	MS5	GCA_005489985.1	5.74742	53.9
Serratia fonticola	FDAARGOS_411	GCA_002588845.1	5.72539	53.8
Serratia fonticola	CPSE11	GCA_011691375.1	5.61115	53.7932
Serratia liquefaciens	ATCC 27592	GCA_000422085.1	5.28272	55.3766
Serratia liquefaciens	FG3	GCA_006970665.1	5.99114	55.197
Serratia liquefaciens	HUMV-21	GCA_000975245.1	5.32666	55.2
Serratia liquefaciens	S1	GCA_008364325.2	5.34995	55.2781
Serratia liquefaciens	FDAARGOS_125	GCA_001559135.2	5.28474	55.3
Serratia liquefaciens	JL02	GCA_003074975.1	5.29701	55.3
Serratia odorifera	NCTC11214	GCA_900635445.1	5.27256	56.1
Serratia proteamaculans	336X	GCA_009660185.1	5.59326	54.9
Serratia proteamaculans	568	GCA_000018085.1	5.49566	55.0498
Serratia ficaria	NCTC12148	GCA_900187015.1	5.20997	60.1
Serratia rubidaea	1122	GCA_001572725.1	4.92283	59.2
Serratia rubidaea	NCTC12971	GCA_901472405.1	4.99658	59.2
Serratia rubidaea	NCTC9419	GCA_900635665.1	5.17218	58.7
Serratia rubidaea	NCTC10036	GCA_900638005.1	5.04515	59
Serratia rubidaea	NCTC10848	GCA_900478395.1	4.99535	57.7
Serratia quinivorans	NCTC13188	GCA_900638135.1	5.37674	55.1
Serratia quinivorans	PKL:12	GCA_004684265.1	5.29295	55.1
Escherichia coli	K-12 substr. MG1655	GCA_000005845.2	4.64	50.8
Salmonella enterica	Typhimurium str. LT2	GCA_000006945.2	4.95138	52.2171
Yersinia pestis	CO92	GCA_000009065.1	4.82986	47.6065

## Sheet: Table S1B - ANI
			Gut pathogen				Vertically-transmitted mutualist				Co-obligate				Co-obligate
Clade	Lifestyle	Strain	24.1	Apa8A1	CWBI-2.3T	HB1	AURT-53S	MCAR-56S	IS	Tucson	SCt-VLC	PLYR-94S	PCOLA-89S	PERIS-14S	SeCistrobi	STs	Scifornacula	Cinara cedri
A	Gut pathogen	Serratia symbiotica 24.1	100
		Serratia symbiotica Apa8A1	99.7395	100
		Serratia symbiotica CWBI-2.3T	99.5472	99.3515	100
		Serratia symbiotica HB1	99.8743	99.4383	99.3126	100
A	Vertically-transmitted mutualist	Serratia symbiotica AURT-53S	95.9556	95.9661	95.7749	95.9489	100
		Serratia symbiotica MCAR-56S	98.509	98.4325	98.4113	98.5558	96.2759	100
		Serratia symbiotica IS	97.9725	97.8869	97.76	97.8911	95.9612	99.0282	100
		Serratia symbiotica Tucson	97.9645	97.8264	97.6921	97.8775	96.0519	98.8727	99.3757	100
A	Co-obligate	Serratia symbiotica SCt-VLC	97.3901	97.1815	97.0371	97.2029	95.0652	97.6244	97.4305	97.0889	100
		Serratia symbiotica PLYR-94S	97.2566	97.186	97.0444	97.1741	94.9507	97.3072	96.6889	96.7793	96.518	100
		Serratia symbiotica PCOLA-89S	94.6998	94.6068	94.5016	94.5496	92.538	94.4597	94.3924	94.2379	94.0553	93.9555	100
		Serratia symbiotica PERIS-14S	90.6278	90.8539	90.5473	90.7485	89.0086	90.6625	90.4339	90.5539	90.1966	90.0129	91.2353	100
B	Co-obligate	Serratia symbiotica SeCistrobi	79.878	79.7838	79.9155	79.8112	79.1112	79.0524	79.5696	79.4941	79.787	79.2918	78.9841	78.5762	100
		Serratia symbiotica STs	NA	NA	NA	NA	NA	NA	NA	NA	NA	NA	NA	NA	NA	100
		Serratia symbiotica Scifornacula	NA	NA	NA	NA	NA	NA	NA	NA	NA	NA	NA	NA	NA	76.0136	100
		Serratia symbiotica str Cinara cedri	NA	NA	NA	NA	NA	NA	NA	NA	NA	NA	NA	NA	NA	76.0958	NA	100
